# Supplementary material for: The Plasma Membrane P-Type ATPase CtpA Is Required for Mycobacterium tuberculosis Virulence in Copper-Activated Macrophages in a Mouse Model of Progressive Tuberculosis
Source: Biomedicines. 2025 Feb 11;13(2):439. doi: 10.3390/biomedicines13020439 (PMC11853030; doi:10.3390/biomedicines13020439)
Supplement: Supplementary file 1 [file biomedicines-13-00439-s001.zip]

Archive with 1 entries (1 files):
- biomedicines-3392823-supplementary.pdf
